# Supplementary material for: In Vitro and In Vivo Evaluation of the De Novo Designed Antimicrobial Peptide P6.2 Against a KPC-Producing P. aeruginosa Clinical Isolate
Source: Biomolecules. 2025 Feb 27;15(3):339. doi: 10.3390/biom15030339 (PMC11940343; doi:10.3390/biom15030339)
Supplement: Supplementary file 1 [file biomolecules-15-00339-s001.zip]

Archive with 1 entries (1 files):
- biomolecules-3471037-supplementary.pdf
